# Supplementary material for: Silver Nanoparticles Induced Changes in DNA Methylation and Histone H3 Methylation in a Mouse Model of Breast Cancer
Source: Materials (Basel). 2023 Jun 2;16(11):4163. doi: 10.3390/ma16114163 (PMC10254218; doi:10.3390/ma16114163)
Supplement: Supplementary file 1 [file materials-16-04163-s001.zip]

Archive with 1 entries (1 files):
- materials-2371863-supplementary.pdf
